# Supplementary material for: A nine-hub-gene signature of metabolic syndrome identified using machine learning algorithms and integrated bioinformatics
Source: Bioengineered. 2021 Sep 13;12(1):5727–38. doi: 10.1080/21655979.2021.1968249 (PMC8806918; doi:10.1080/21655979.2021.1968249)
Supplement: Supplemental Material [file KBIE_A_1968249_SM2213.zip]

Archive with 8 entries (7 files):
- suppl/
- suppl/Supplementary Figure 2.tiff
- suppl/Supplementary Figure 3.tiff
- suppl/Table S1.xlsx
- suppl/Table S2.xlsx
- suppl/Table S3.xlsx
- suppl/Table S4.xlsx
- suppl/Table S5.xlsx
