# Supplementary material for: A nine-hub-gene signature of metabolic syndrome identified using machine learning algorithms and integrated bioinformatics
Source: Bioengineered. 2021 Sep 13;12(1):5727–38. doi: 10.1080/21655979.2021.1968249 (PMC8806918; doi:10.1080/21655979.2021.1968249)
Supplement: Supplemental Material [file KBIE_A_1968249_SM2213.zip › suppl/Table S1.xlsx]

## Sheet: Sheet1
name	MetS(1-YES,0-NO)	group
GSM4602152	1	training set
GSM4602154	0	training set
GSM4602160	1	training set
GSM4602169	0	training set
GSM4602173	0	training set
GSM4602185	1	training set
GSM4602188	1	training set
GSM4602190	1	training set
GSM4602191	1	training set
GSM4602196	0	training set
GSM4602201	1	training set
GSM4602202	0	training set
GSM4602205	0	training set
GSM4602206	0	training set
GSM4602209	0	training set
GSM4602215	0	training set
GSM4602217	1	training set
GSM4602218	1	training set
GSM4602230	1	training set
GSM4602233	0	training set
GSM4602234	1	training set
GSM2627121	1	training set
GSM2627123	1	training set
GSM2627124	1	training set
GSM2627125	1	training set
GSM2627128	1	training set
GSM2627129	1	training set
GSM2627130	1	training set
GSM2627132	1	training set
GSM2627133	1	training set
GSM2627134	1	training set
GSM2627137	1	training set
GSM2627138	1	training set
GSM2627139	1	training set
GSM2627140	1	training set
GSM2627142	0	training set
GSM2627145	0	training set
GSM2627146	0	training set
GSM2627147	0	training set
GSM2627149	0	training set
GSM2627151	0	training set
GSM2627152	0	training set
GSM2627153	0	training set
GSM2627154	0	training set
GSM2627155	0	training set
GSM2627156	0	training set
GSM2627157	0	training set
GSM2627158	0	training set
GSM2627159	0	training set
GSM4602166	1	internal validation
GSM4602167	0	internal validation
GSM4602180	1	internal validation
GSM4602182	0	internal validation
GSM4602203	1	internal validation
GSM4602204	1	internal validation
GSM4602210	1	internal validation
GSM4602212	0	internal validation
GSM4602213	1	internal validation
GSM4602227	1	internal validation
GSM2627122	1	internal validation
GSM2627126	1	internal validation
GSM2627127	1	internal validation
GSM2627131	1	internal validation
GSM2627135	1	internal validation
GSM2627136	1	internal validation
GSM2627141	0	internal validation
GSM2627143	0	internal validation
GSM2627144	0	internal validation
GSM2627148	0	internal validation
GSM2627150	0	internal validation
GSM2627160	0	internal validation
GSM3535972	0	external validation
GSM3535973	1	external validation
GSM3535978	1	external validation
GSM3535988	1	external validation
GSM3535989	0	external validation
GSM3535998	0	external validation
GSM3536002	1	external validation
GSM3536009	0	external validation
GSM3536011	1	external validation
GSM3536021	0	external validation
GSM3536022	0	external validation
GSM3536025	1	external validation
GSM3536028	1	external validation
GSM3536033	0	external validation
GSM3536038	1	external validation
GSM3536045	0	external validation
GSM3536048	1	external validation
