# Supplementary material for: A nine-hub-gene signature of metabolic syndrome identified using machine learning algorithms and integrated bioinformatics
Source: Bioengineered. 2021 Sep 13;12(1):5727–38. doi: 10.1080/21655979.2021.1968249 (PMC8806918; doi:10.1080/21655979.2021.1968249)
Supplement: Supplemental Material [file KBIE_A_1968249_SM2213.zip › suppl/Table S2.xlsx]

## Sheet: Sheet1
gene
ADRA2A
ANAPC1
BCL11A
CD200
CD34
CD3G
CSF3R
CTLA4
CXCR5
DCTN4
FZD1
GPR55
HIST1H2BK
HLA.DPA1
HSPA5
IL2RG
ITGA7
ITGB7
ITPR3
KCTD7
KLHL9
MAMLD1
MIB2
MYC
MYD88
NOTCH2
P2RY14
P2RY2
PLEK
PRKACG
PRKCZ
PSMD1
PTTG1
RBBP4
REEP4
RNF144B
RNF19B
SLC25A16
SPI1
SPTAN1
SUMO1
TCEB1
TLR1
TMEM30A
TNC
TSPAN14
UBE2E2
UBE2Q1
UTS2
VWF
XCR1
