# Supplementary material for: A nine-hub-gene signature of metabolic syndrome identified using machine learning algorithms and integrated bioinformatics
Source: Bioengineered. 2021 Sep 13;12(1):5727–38. doi: 10.1080/21655979.2021.1968249 (PMC8806918; doi:10.1080/21655979.2021.1968249)
Supplement: Supplemental Material [file KBIE_A_1968249_SM2213.zip › suppl/Table S3.xlsx]

## Sheet: Sheet1
Gene_Name	Gene_Type	log2FC	Fold_Change	p_value	q_value
IGFBP1	protein_coding	5.82667	56.7548	0.00189863	0.528166
SNRPN	protein_coding	4.55094	23.4406	0.00353211	0.528166
OR4N2	protein_coding	3.97656	15.7421	0.0329872	0.528166
ASS1	protein_coding	3.34911	10.1902	0.042079	0.528166
TF	protein_coding	3.26689	9.62569	0.0477392	0.528166
CDKN1B	protein_coding	3.05381	8.30403	0.0409229	0.528166
GPI	protein_coding	2.7076	6.53234	0.00644392	0.528166
NFAT5	protein_coding	2.6437	6.24933	0.0493329	0.528166
GOLGA8O	protein_coding	2.37077	5.17216	0.0251597	0.528166
ACACA	protein_coding	2.28896	4.88705	0.0217456	0.528166
TSHZ2	protein_coding	2.22838	4.68608	0.0270047	0.528166
APOB	protein_coding	2.22534	4.6762	0.0274546	0.528166
FOXO3	protein_coding	2.13972	4.40675	0.0382149	0.528166
MAN2A1	protein_coding	2.12373	4.3582	0.0387541	0.528166
COX7B	protein_coding	2.07388	4.21018	0.0491336	0.528166
NFXL1	protein_coding	2.05939	4.1681	0.0410793	0.528166
IGF2BP2	protein_coding	2.0336	4.09426	0.0441873	0.528166
FAM213B	protein_coding	1.98527	3.95936	0.0431308	0.528166
MMRN1	protein_coding	1.9504	3.86482	0.0454407	0.528166
LTBR	protein_coding	1.94109	3.83996	0.0257987	0.528166
DOCK2	protein_coding	1.84965	3.60413	0.0239684	0.528166
ADCY4	protein_coding	1.7524	3.36919	0.0256794	0.528166
SNRK	protein_coding	1.60315	3.03806	0.0480947	0.528166
FLNB	protein_coding	1.53909	2.90611	0.0188388	0.528166
ERI2	protein_coding	1.40479	2.6478	0.0343574	0.528166
SESN2	protein_coding	1.34925	2.54779	0.0448713	0.528166
NELFCD	protein_coding	1.332	2.51751	0.0408985	0.528166
MAN1C1	protein_coding	1.28761	2.44124	0.0331596	0.528166
MAK	protein_coding	1.26432	2.40214	0.0240967	0.528166
HCAR1	protein_coding	1.20568	2.30646	0.0484091	0.528166
TTYH1	protein_coding	1.17267	2.25429	0.0496489	0.528166
TRAPPC12	protein_coding	1.03413	2.04787	0.0427964	0.528166
CHST3	protein_coding	1.0294	2.04118	0.0207055	0.528166
MT-CO2	protein_coding	1.02776	2.03885	0.0291591	0.528166
ACADSB	protein_coding	1.00544	2.00756	0.0440551	0.528166
ANTXR2	protein_coding	-1.00452	0.498435	0.047606	0.528166
PSIP1	protein_coding	-1.03449	0.488188	0.0475428	0.528166
CMTR1	protein_coding	-1.05964	0.479751	0.0463413	0.528166
ARHGAP29	protein_coding	-1.08583	0.47112	0.0233957	0.528166
PCDHGC3	protein_coding	-1.12814	0.457506	0.0430587	0.528166
TSC1	protein_coding	-1.15021	0.45056	0.0271424	0.528166
TRAF6	protein_coding	-1.17982	0.441406	0.0457883	0.528166
FGF1	protein_coding	-1.1879	0.438941	0.00535391	0.528166
CBWD3	protein_coding	-1.19422	0.437022	0.00186344	0.528166
MAP7D3	protein_coding	-1.19819	0.435823	0.0073479	0.528166
LRRC37B	protein_coding	-1.20482	0.433822	0.0426111	0.528166
ZNF101	protein_coding	-1.24195	0.422802	0.0426209	0.528166
SAMD9L	protein_coding	-1.24196	0.422799	0.0351682	0.528166
DSTYK	protein_coding	-1.3069	0.404187	0.0437147	0.528166
REXO1L1	protein_coding	-1.31414	0.402164	0.0355038	0.528166
FOXL1	protein_coding	-1.31688	0.401403	0.0399747	0.528166
ERCC6L	protein_coding	-1.34553	0.393509	0.0166103	0.528166
RGS5	protein_coding	-1.37553	0.385411	0.0495197	0.528166
KCTD1	protein_coding	-1.38829	0.382017	0.0406337	0.528166
SMOC1	protein_coding	-1.39592	0.380001	0.0432895	0.528166
TMEM9	protein_coding	-1.43329	0.370285	0.0415589	0.528166
BRF1	protein_coding	-1.43419	0.370055	0.0183521	0.528166
PRR14L	protein_coding	-1.43524	0.369785	0.0237951	0.528166
ZFAND5	protein_coding	-1.4552	0.364705	0.0486162	0.528166
TCF4	protein_coding	-1.47512	0.359704	0.0249215	0.528166
FBN2	protein_coding	-1.52996	0.346287	0.0468341	0.528166
PRKAB1	protein_coding	-1.5394	0.344028	0.0281479	0.528166
SP5	protein_coding	-1.5585	0.339504	0.0445824	0.528166
CA12	protein_coding	-1.57736	0.335095	0.0423688	0.528166
TMEM131	protein_coding	-1.58421	0.333506	0.0246036	0.528166
TDG	protein_coding	-1.59095	0.331954	0.0406359	0.528166
PTPRM	protein_coding	-1.6216	0.324975	0.046696	0.528166
ATP9B	protein_coding	-1.63857	0.321175	0.0214651	0.528166
COL24A1	protein_coding	-1.65327	0.317918	0.040764	0.528166
CCAR1	protein_coding	-1.65456	0.317635	0.0425495	0.528166
PIAS1	protein_coding	-1.67334	0.313527	0.0221784	0.528166
TMEM123	protein_coding	-1.68696	0.31058	0.0432545	0.528166
NAALADL2	protein_coding	-1.69025	0.309873	0.00762477	0.528166
MICAL3	protein_coding	-1.69708	0.308409	0.0456577	0.528166
MUC4	protein_coding	-1.70073	0.30763	0.0475947	0.528166
NBN	protein_coding	-1.70988	0.305685	0.0147436	0.528166
TCTN1	protein_coding	-1.71968	0.303615	0.0427805	0.528166
NHS	protein_coding	-1.72735	0.302006	0.0479082	0.528166
CAND1	protein_coding	-1.73124	0.301193	0.0157644	0.528166
IFT88	protein_coding	-1.75643	0.295979	0.0157328	0.528166
ATP2B4	protein_coding	-1.78401	0.290376	0.012168	0.528166
ESM1	protein_coding	-1.78991	0.289191	0.016608	0.528166
KMT2E	protein_coding	-1.80381	0.286416	0.0484027	0.528166
RYR2	protein_coding	-1.81712	0.283787	0.0313538	0.528166
ARNTL	protein_coding	-1.82035	0.283153	0.0100828	0.528166
BBIP1	protein_coding	-1.85026	0.277342	0.0459908	0.528166
TRPS1	protein_coding	-1.85452	0.276525	0.00437958	0.528166
FXR1	protein_coding	-1.85671	0.276105	0.0204095	0.528166
GOLGA4	protein_coding	-1.87067	0.273447	0.0226048	0.528166
CCDC59	protein_coding	-1.87976	0.271729	0.0284746	0.528166
KIF4A	protein_coding	-1.881	0.271495	0.0239021	0.528166
SYNGR2	protein_coding	-1.91946	0.264354	0.0187129	0.528166
TTC3	protein_coding	-1.92382	0.263556	0.0241736	0.528166
EIF2S1	protein_coding	-1.93255	0.261966	0.0395388	0.528166
RASAL2	protein_coding	-1.95515	0.257894	0.00837656	0.528166
ZNF253	protein_coding	-1.97624	0.254151	0.0410606	0.528166
EHD1	protein_coding	-1.98802	0.252084	0.0199344	0.528166
TAF7	protein_coding	-2.02155	0.246294	0.0161388	0.528166
GPRIN1	protein_coding	-2.06503	0.238981	0.0404199	0.528166
FUBP3	protein_coding	-2.08198	0.23619	0.0403676	0.528166
UHMK1	protein_coding	-2.0823	0.236137	0.00952227	0.528166
KIFC3	protein_coding	-2.09	0.23488	0.0463771	0.528166
TPM3	protein_coding	-2.11612	0.230667	0.0379585	0.528166
TCEA1	protein_coding	-2.11862	0.230268	0.0417166	0.528166
CTDNEP1	protein_coding	-2.11908	0.230193	0.0448992	0.528166
SUFU	protein_coding	-2.12758	0.228842	0.0118931	0.528166
MBP	protein_coding	-2.14011	0.226862	0.0014187	0.528166
AHNAK2	protein_coding	-2.14733	0.225731	0.0253306	0.528166
SLC25A46	protein_coding	-2.15448	0.224613	0.0224787	0.528166
PRC1	protein_coding	-2.17254	0.22182	0.0368686	0.528166
TRIM44	protein_coding	-2.17387	0.221615	0.0410653	0.528166
GULP1	protein_coding	-2.19356	0.218612	0.0364319	0.528166
ZMIZ1	protein_coding	-2.1956	0.218302	0.0328207	0.528166
MMP2	protein_coding	-2.19749	0.218016	0.0491471	0.528166
ZFYVE26	protein_coding	-2.2072	0.216555	0.0428198	0.528166
CD99	protein_coding	-2.21585	0.215259	0.0277417	0.528166
TTC28	protein_coding	-2.22536	0.213845	0.00721207	0.528166
TMEM217	protein_coding	-2.23352	0.212639	0.0116714	0.528166
VAPA	protein_coding	-2.28344	0.205408	0.0316611	0.528166
TEK	protein_coding	-2.28769	0.204803	0.0115647	0.528166
CAPZA1	protein_coding	-2.28919	0.20459	0.0463107	0.528166
HIST2H2AB	protein_coding	-2.30814	0.201921	0.0411093	0.528166
FAM168B	protein_coding	-2.33165	0.198657	0.0448996	0.528166
VPS35	protein_coding	-2.35668	0.19524	0.041058	0.528166
NELFA	protein_coding	-2.36526	0.194082	0.0338826	0.528166
GLUL	protein_coding	-2.37368	0.192953	0.0470033	0.528166
BRD7	protein_coding	-2.39428	0.190217	0.0156968	0.528166
ATP2A2	protein_coding	-2.39857	0.189653	0.0403144	0.528166
NR3C2	protein_coding	-2.40892	0.188296	0.0205714	0.528166
FER	protein_coding	-2.41233	0.187852	0.0175161	0.528166
HRH2	protein_coding	-2.42094	0.186735	0.0461531	0.528166
AGR2	protein_coding	-2.42247	0.186536	0.0158176	0.528166
KARS	protein_coding	-2.42868	0.185735	0.0388078	0.528166
ST7	protein_coding	-2.44369	0.183813	0.0491481	0.528166
PPP1R37	protein_coding	-2.47089	0.180379	0.0270592	0.528166
BCL6	protein_coding	-2.47918	0.179346	0.0110566	0.528166
PPIG	protein_coding	-2.4839	0.17876	0.00903057	0.528166
TMEM184B	protein_coding	-2.49041	0.177955	0.0410775	0.528166
MAP3K2	protein_coding	-2.49865	0.176942	0.0184042	0.528166
CDK6	protein_coding	-2.50537	0.17612	0.0442171	0.528166
ATP1A1	protein_coding	-2.51914	0.174447	0.0227488	0.528166
MAP4K4	protein_coding	-2.54807	0.170984	0.00495036	0.528166
LSM14A	protein_coding	-2.55153	0.170574	0.00276298	0.528166
DYNC1LI2	protein_coding	-2.57464	0.167863	0.0124766	0.528166
PRDX5	protein_coding	-2.58759	0.166363	0.0471171	0.528166
HAUS3	protein_coding	-2.60493	0.164376	0.0411562	0.528166
GRHPR	protein_coding	-2.63539	0.160942	0.0473367	0.528166
ACTR2	protein_coding	-2.64246	0.160155	0.00890162	0.528166
C1S	protein_coding	-2.66207	0.157993	0.0212233	0.528166
MTMR3	protein_coding	-2.67077	0.157043	0.0160445	0.528166
PTGR1	protein_coding	-2.70435	0.15343	0.0119787	0.528166
LTA4H	protein_coding	-2.72716	0.151023	0.0201905	0.528166
CTSB	protein_coding	-2.74123	0.149557	0.0353753	0.528166
G3BP1	protein_coding	-2.75952	0.147673	0.0175966	0.528166
CCNI	protein_coding	-2.78709	0.144878	0.00577926	0.528166
CAPN2	protein_coding	-2.81842	0.141765	0.0225392	0.528166
NFATC1	protein_coding	-2.83384	0.140258	0.0362127	0.528166
GATAD2A	protein_coding	-2.90612	0.133405	0.0150306	0.528166
TECR	protein_coding	-2.95134	0.129288	0.0232223	0.528166
SBF2	protein_coding	-2.95372	0.129075	0.000163471	0.528166
ITCH	protein_coding	-2.95446	0.129008	0.0441791	0.528166
COL4A1	protein_coding	-2.95876	0.128625	0.0118372	0.528166
CSTF3	protein_coding	-3.00381	0.12467	0.0475134	0.528166
KLF14	protein_coding	-3.00535	0.124537	0.0483194	0.528166
NRARP	protein_coding	-3.01541	0.123672	0.0168603	0.528166
LDHB	protein_coding	-3.0757	0.118611	0.0449756	0.528166
BFAR	protein_coding	-3.07988	0.118267	0.0159003	0.528166
TUFT1	protein_coding	-3.11322	0.115565	0.0361435	0.528166
GOLM1	protein_coding	-3.14288	0.113214	0.0182094	0.528166
MARCKS	protein_coding	-3.14998	0.112658	0.0142256	0.528166
FBN1	protein_coding	-3.16501	0.11149	0.00239541	0.528166
SOX11	protein_coding	-3.18413	0.110023	0.004902	0.528166
SRP9	protein_coding	-3.19044	0.109542	0.0420936	0.528166
MAPRE1	protein_coding	-3.1932	0.109333	0.0184835	0.528166
NRIP1	protein_coding	-3.26216	0.10423	0.000237881	0.528166
KLHDC7A	protein_coding	-3.355	0.0977339	0.0125538	0.528166
LIMA1	protein_coding	-3.36833	0.0968347	0.0351037	0.528166
FKBP1A	protein_coding	-3.51217	0.0876458	0.0208171	0.528166
CALML3	protein_coding	-3.63324	0.0805906	0.0322669	0.528166
GPX4	protein_coding	-3.89548	0.0671959	0.0125276	0.528166
HNRNPH2	protein_coding	-3.90024	0.0669748	0.00584805	0.528166
DSTN	protein_coding	-3.93372	0.0654384	0.0113558	0.528166
PPP1R15A	protein_coding	-3.93663	0.0653065	0.0136895	0.528166
GJA1	protein_coding	-3.98807	0.063019	0.000514476	0.528166
HMGN2	protein_coding	-4.03652	0.0609379	0.000979816	0.528166
S100A4	protein_coding	-4.09619	0.0584686	0.0431538	0.528166
ZFP36L1	protein_coding	-4.95962	0.032137	2.19e-06	0.0429816
