# Supplementary material for: A nine-hub-gene signature of metabolic syndrome identified using machine learning algorithms and integrated bioinformatics
Source: Bioengineered. 2021 Sep 13;12(1):5727–38. doi: 10.1080/21655979.2021.1968249 (PMC8806918; doi:10.1080/21655979.2021.1968249)
Supplement: Supplemental Material [file KBIE_A_1968249_SM2213.zip › suppl/Table S4.xlsx]

## Sheet: Sheet1
Gene_Name	Gene_Type	log2FC	Fold_Change	p_value	q_value
MAMLD1	protein_coding	-0.762126	0.589627	0.0903785	0.528166
TNC	protein_coding	-0.252669	0.839342	0.703114	0.822644
HSPA5	protein_coding	-1.44828	0.366459	0.351183	0.533048
SPI1	protein_coding	0.557378	1.47159	0.346594	0.528166
ITPR3	protein_coding	-0.709702	0.611446	0.194376	0.528166
TSPAN14	protein_coding	0.561999	1.47631	0.48921	0.667055
VWF	protein_coding	-0.102589	0.93136	0.93868	0.966895
TMEM30A	protein_coding	-0.680296	0.624037	0.199268	0.528166
PLEK	protein_coding	1.05544	2.07835	0.143287	0.528166
SUMO1	protein_coding	-0.933846	0.523461	0.448328	0.632299
RNF19B	protein_coding	-0.580028	0.668951	0.14382	0.528166
BCL11A	protein_coding	-0.888548	0.540157	0.346594	0.528166
DCTN4	protein_coding	0.0358407	1.02515	0.958635	0.977543
NOTCH2	protein_coding	1.66945	3.18092	0.0730487	0.528166
ITGA7	protein_coding	0.39734	1.31708	0.719409	0.833687
GPR55	protein_coding	-0.786325	0.579819	0.335396	0.528166
MYC	protein_coding	-1.02598	0.491075	0.590997	0.745749
RNF144B	protein_coding	-0.790228	0.578253	0.489371	0.667136
ADRA2A	protein_coding	0.530454	1.44438	0.684423	0.810748
ANAPC1	protein_coding	1.2456	2.37118	0.283436	0.528166
FZD1	protein_coding	-0.68798	0.620722	0.588547	0.744336
CD3G	protein_coding	-0.979776	0.507058	0.148907	0.528166
UBE2Q1	protein_coding	-0.16723	0.890551	0.887398	0.938246
RBBP4	protein_coding	-1.83822	0.279666	0.135831	0.528166
CTLA4	protein_coding	-0.514299	0.700133	0.346594	0.528166
REEP4	protein_coding	0.535088	1.44903	0.346594	0.528166
MYD88	protein_coding	-0.738797	0.599239	0.453933	0.637497
XCR1	protein_coding	-0.580724	0.668628	0.346594	0.528166
PSMD1	protein_coding	-1.33504	0.39638	0.0612841	0.528166
CD34	protein_coding	1.19121	2.28344	0.269796	0.528166
P2RY14	protein_coding	0.298117	1.22954	0.552782	0.717204
P2RY2	protein_coding	-0.47173	0.721099	0.346594	0.528166
MIB2	protein_coding	-0.648829	0.637798	0.346594	0.528166
SPTAN1	protein_coding	-0.351586	0.783722	0.41313	0.598025
HIST1H2BK	protein_coding	-0.689793	0.619943	0.346594	0.528166
KLHL9	protein_coding	-0.379408	0.768753	0.430086	0.614649
KCTD7	protein_coding	-0.104047	0.930419	0.831633	0.905002
