# Supplementary material for: A nine-hub-gene signature of metabolic syndrome identified using machine learning algorithms and integrated bioinformatics
Source: Bioengineered. 2021 Sep 13;12(1):5727–38. doi: 10.1080/21655979.2021.1968249 (PMC8806918; doi:10.1080/21655979.2021.1968249)
Supplement: Supplemental Material [file KBIE_A_1968249_SM2213.zip › suppl/Table S5.xlsx]

## Sheet: Sheet1
Gene	RNA blood cell type distribution	Protein concentration in plasma by mass spectrometry
SPTAN1	Detected in all	270 ng/L
KCTD7	Detected in all	Not detected
PSMD1	Detected in all	49 ng/L
FZD1	Monocytes	Not detected
KLHL9	Detected in all	Not detected
PTTG1	T-cells	Not detected
TSPAN14	Detected in all	170 ng/L
P2RY2	Eosinophil	Not detected
CXCR5	B-cells	Not detected
